# Supplementary material for: Additive Manufacturing of Electrically Conductive Multi-Layered Nanocopper in an Air Environment
Source: Nanomaterials (Basel). 2024 Apr 25;14(9):753. doi: 10.3390/nano14090753 (PMC11085505; doi:10.3390/nano14090753)
Supplement: Supplementary file 1 [file nanomaterials-14-00753-s001.zip]

Archive with 1 entries (1 files):
- nanomaterials-2940437-supplementary.pdf
